# Supplementary material for: Mathematical modeling of cardiac function to evaluate clinical cases in adults and children
Source: PLoS One. 2019 Oct 31;14(10):e0224663. doi: 10.1371/journal.pone.0224663 (PMC6822734; doi:10.1371/journal.pone.0224663)
Supplement: S1 File — (ZIP) [file pone.0224663.s001.zip]

Archive with 1 entries (1 files):
- Cardiovascular_System_Model.slx
